# Supplementary material for: Social and Cognitive Interactions Through an Interactive School Service for RTT Patients at the COVID-19 Time
Source: Front Psychol. 2021 Jun 24;12:676238. doi: 10.3389/fpsyg.2021.676238 (PMC8265204; doi:10.3389/fpsyg.2021.676238)
Supplement: Supplementary file 2 [file Table_1.xlsx]

## Sheet: scuola interattiva
prot	nomi	mutgenet	VAR00001sociale	attenzminuti	stereotiplibere	stereotsociale	stereotipcogni	felicitàsenzafareniente	felicitàimpegno	areasocialesulsoggettopartesalutoiniziale	insegn	bambina1	bambina2	bambina3	sguardosuprotagfilmatoinno	sguardopcnonprot	sguardofuoridalpc	cartone1	sguardopcnonprot2videocartone	sguardofuoridalpc2	meanRC	RC	cartone2	sguardopcnonprot3	sguardofuoridalpc3	MeansRC2	RC2	sguardosuprotag4cognitivo	sguardopcnonprot4	sguardofuoridalpc4	V28	RC3	insegn2appello	bambina12	bambina22	bambina32	sestessa	areasocialesulsoggetto3compiti	insegn3	bambina1_3	bambina2_3	bambina3_3	sestessa3	areasocialesulsoggetto4strumenti	areasocialesulpcfuoridalsoggetto	insegn_A	bambina1_A	bambina2_A	bambina3_A
1	aless1	c.808c>T	.	.	80	75	50	.	.	.	54	66	0	66	75	25	0	96	0	0	4.4	44	.	.	.	.	.	.	.	.	.	.	100	100	100	100	100	.	.	97	40	73	100	.	.	.	.	.	.
2	brogioni	R255C	.	.	60	40	40	.	.	.	35	70	50	35	30	10	50	35	16	28	4.4	44	90	.	10	0	0	50	50	.	.	.	60	20	20	20	.	.	80	50	50	50	.	.	.	.	.	.	.
3	matera	g.22698	.	.	.	.	.	.	.	.	.	.	.	.	.	.	.	61	11	28	10	100	.	.	.	.	.	.	.	.	.	.	.	.	.	.	.	.	.	.	.	.	.	.	.	.	.	.	.
4	genua2	P152R	2	3	.	.	.	3	2	.	.	.	.	.	30	70	0	70	10	20	5	50	100	0	0	2.5	25	100	0	0	.	100	0	0	.	100	0	0	.	.	10	0	0	0	30	.	0	30	1
5	bonifazi4	c.473c>T	6	7	.	.	.	.	.	.	42	20	80	.	10	90	.	80	10	8	6.6	66	61	11	28	10	100	83	17	0	50	100	0	0	.	98	2	0	.	.	.	0	40	.	40	.	0	37	29
6	saccardo4	c.1156	.	.	.	.	.	.	.	.	.	.	.	.	.	.	.	40	0	60	2.8	28	.	.	.	.	.	.	.	.	.	.	.	.	.	.	.	.	.	.	.	.	.	.	.	.	.	.	.
7	brogioni3	T158M	8	10	100	100	100	4	3	.	56	0	20	70	24	25	50	94	5	1	10	100	91	3	6	7.5	75	77	0	23	33	40	8	60	.	20	0	80	100	.	.	100	25	100	100	.	0	50	60
8	fazi3	c917g>A	10	10	.	.	.	.	.	.	78	0	0	20	5	1	4	86	13	2	5	50	79	19	2	5	50	51	49	0	60	70	22	7	.	90	9	1	.	.	.	100	0	40	20	.	0	20	18
9	lazzari3	MECP2	.	.	.	.	.	.	.	.	.	.	.	.	.	.	.	100	0	0	7.5	75	.	.	.	.	.	.	.	.	.	.	.	.	.	.	.	.	.	.	.	.	.	.	.	.	.	.	.
10	saccardo1	MECP3	5	6.46	100	50	50	4	4	.	30	.	100	100	53	32	15	83	17	0	5	50	96	2	2	5	50	89	0	11	33	77	0	23	.	98	2	0	100	.	20	0	0	0	20	.	0	80	30
11	brogioni4	MECP2	1	1	100	80	80	3	2	.	10	0	20	0	6	0	0	35	0	64	2.5	25	4	0	96	0	0	40	0	60	28	16	0	84	.	0	35	65	.	.	0	20	20	0	20	.	0	0	65
12	Mia2	c.806del	1	0.6	100	45	33	1	1	.	0	0	0	0	3	8	49	6	1	41	7.5	75	50	8	42	5	50	.	.	.	.	.	100	20	0	100	40	.	100	14	7	9	.	.	72	6	21	4	0
13	Alice2	R294x	1	.	.	.	.	.	.	.	55	15	3	0	12	62	26	91	9	0	5	50	73	7	0	10	100	.	.	.	.	.	0	24	70	36	100	.	25	24	17	15	11	.	77	6	6	7	0
14	Giulia1	R255C	.	.	.	.	.	.	.	.	.	.	.	.	.	.	.	90	.	10	10	100	.	.	.	.	.	.	.	.	.	.	.	.	.	.	.	.	.	.	.	.	.	.	.	.	.	.	.
15	Saccardo2	R255C	.	.	.	.	.	.	.	.	.	.	.	.	.	.	.	100	0	0	7.5	75	.	.	.	.	.	.	.	.	.	.	.	.	.	.	.	.	.	.	.	.	.	.	.	.	.	.	.
16	Laura1	P-arg255	9	10	.	.	.	4	4	.	100	.	.	.	40	60	0	100	0	0	10	100	98	2	0	6.7	67	100	0	0	.	67	50	50	50	50	0	.	70	35	60	28	43	.	.	.	.	.	.
17	Giulia3	T158M	.	.	.	.	.	.	.	.	57	.	.	.	42	7	51	100	0	0	6.6	66	.	.	.	.	.	.	.	.	.	.	100	100	50	0	0	.	.	32	53	100	.	.	.	.	.	.	.
18	Lisa2	P152R	9	10	100	100	100	.	.	.	100	100	.	.	66	34	0	100	0	0	10	100	.	.	.	.	.	.	.	.	.	.	100	100	50	0	0	.	90	40	25	.	40	.	.	.	.	.	.
19	Genua4	R255C	.	.	.	.	.	.	.	.	.	.	.	.	.	.	.	91	3	6	7.5	75	.	.	.	.	.	.	.	.	.	.	.	.	.	.	.	.	.	.	.	.	.	.	.	.	.	.	.
20	Fara	PT158M	1	2	80	75	50	4	4	.	54	66	0	66	75	25	0	96	0	0	6.8	68	.	.	.	.	.	.	.	.	.	.	100	100	100	100	100	.	99	97	40	73	100	.	.	.	.	.	.
21	Goni1	c.397C>T	1	1	.	.	.	3	3	.	0	0	78	21	48	51	0	39	24	36	10	100	46	25	28	2	20	.	.	.	100	.	.	.	.	.	.	.	99	62	77	44	9	100	0	0	0	0	.
22	Novi	R255C	1	1	.	.	.	5	5	5	100	100	100	100	27	58	15	100	0	0	10	100	100	0	0	10	100	100	0	0	66	0	0	0	0	0	.	.	99	30	46	0	57	100	.	.	.	.	.
23	zari4	R255C	1	1	.	.	.	3	2	.	0	100	0	0	30	60	30	87	9	2	6	60	77	0	22	5	50	35	16	28	44	.	0	100	0	0	.	.	.	0	11	0	100	100	0	100	100	100	100
24	cardi2	P152R	1	1	.	.	.	4	4	.	.	.	.	.	82	17	0	100	0	0	10	100	.	.	.	.	.	.	.	.	.	.	0	100	0	0	.	.	.	0	50	50	100	.	.	.	.	.	.
25	annaliberti	c.316C<T	1	2	.	.	.	4	5	.	.	.	.	.	56	43	0	59	0	16	7.5	75	90	0	27	6.6	66	100	0	0	60	.	0	0	0	100	0	.	99	21	20	36	25	.	.	60	80	80	70
26	lazzari2	R255C	.	2	100	.	.	.	.	.	100	100	100	100	80	4	0	98	2	0	6.7	67	.	.	.	.	.	.	.	.	.	.	.	100	100	100	100	.	99	70	77	.	.	.	.	.	.	.	.
27	anna	T158M	.	3	.	.	.	.	.	.	60	20	20	20	.	.	.	46	25	28	8.2	82	.	.	.	.	.	.	.	.	.	.	.	.	.	.	.	.	.	.	.	.	.	.	.	.	.	.	.
28	rob1	R255C	.	2	.	.	.	.	4	.	.	.	.	.	.	.	.	100	0	0	10	100	.	.	.	.	.	.	.	.	.	.	.	.	.	.	.	.	.	.	.	.	.	.	.	.	.	.	.
29	vera	R255C	.	2	.	.	.	.	4	.	0	0	.	100	.	.	.	77	0	22	5	50	93	2	0	6.8	67	.	.	.	.	.	.	.	.	.	.	.	.	.	.	.	.	.	.	.	.	.	.
30	naele	PT158M	.	2	.	.	.	.	5	.	0	0	.	98	.	.	.	90	0	27	6.6	66	.	.	.	.	.	.	.	.	.	.	.	.	.	.	.	.	.	.	.	.	.	.	.	.	.	.	.
31	teresa	c.397C>T	.	2	20	.	.	.	1	.	.	.	.	.	.	.	.	50	50	.	10	100	.	.	.	7	.	.	.	.	.	.	.	.	.	.	.	.	.	.	.	.	.	.	.	.	.	.	.
32	napo3	R255C	.	2	.	.	.	4	5	.	8	60	.	20	.	.	.	77	0	23	3.3	33	.	.	.	.	.	.	.	.	.	.	.	.	.	.	.	.	.	.	.	.	.	.	.	.	.	.	.
33	vin4	R255C	.	3	.	.	.	4	5	.	22	7	.	90	.	.	.	51	49	0	6	60	.	.	.	.	.	.	.	.	.	.	.	.	.	.	.	.	.	.	.	.	.	.	.	.	.	.	.
34	geai	P152R	.	7	.	.	.	4	3	.	.	.	.	.	.	.	.	79	19	2	5	50	55	25	28	2	30	.	.	.	.	.	.	.	.	.	.	.	.	.	.	.	.	.	.	.	.	.	.
35	ai42	c.316C<T	.	7	.	.	.	2	5	.	0	23	.	98	.	.	.	89	0	11	3.3	33	.	.	.	.	.	.	.	.	.	.	.	.	.	.	.	.	.	.	.	.	.	.	.	.	.	.	.
36	gabri	R255C	.	10	.	.	.	1	5	.	0	84	.	0	.	.	.	96	2	2	5	50	.	.	.	.	.	.	.	.	.	.	.	.	.	.	.	.	.	.	.	.	.	.	.	.	.	.	.
37	tart2	T158M	.	1	25	.	.	.	.	.	100	20	0	100	.	.	.	4	0	96	5	50	.	.	.	.	.	.	.	.	.	.	.	.	.	.	.	.	.	.	.	.	.	.	.	.	.	.	.
38	ter	R255C	.	2	.	.	.	2	.	.	0	24	70	36	.	.	.	50	8	42	5	50	.	.	.	4.5	.	.	.	.	.	.	.	.	.	.	.	.	.	.	.	.	.	.	.	.	.	.	.
39	gisella	c.316C<T	.	2	30	.	.	.	.	.	.	.	.	.	.	.	.	73	7	0	10	100	.	.	.	3	.	.	.	.	.	.	.	.	.	.	.	.	.	.	.	.	.	.	.	.	.	.	.
[truncated: 15 more columns]
